# Supplementary material for: Immunogenicity Characterization of the Recombinant gI Protein Fragment from Pseudorabies Virus and an Evaluation of Its Diagnostic Use in Pigs
Source: Vet Sci. 2023 Aug 5;10(8):506. doi: 10.3390/vetsci10080506 (PMC10458116; doi:10.3390/vetsci10080506)
Supplement: Supplementary file 1 [file vetsci-10-00506-s001.zip]

Archive with 1 entries (1 files):
- vetsci-2526046-supplementary.jpg
